# Supplementary material for: Association between Large Arteries Diameter and Heart Function in Subjects Free of Cardiovascular Diseases
Source: J Pers Med. 2022 May 28;12(6):889. doi: 10.3390/jpm12060889 (PMC9225228; doi:10.3390/jpm12060889)
Supplement: Supplementary file 1 [file jpm-12-00889-s001.zip]

Archive with 1 entries (1 files):
- jpm-1681037-supplementary.pdf
